# Supplementary material for: Study on Black Phosphorus Characteristics Using a Two-Step Thinning Method
Source: Materials (Basel). 2022 Jan 14;15(2):615. doi: 10.3390/ma15020615 (PMC8778055; doi:10.3390/ma15020615)
Supplement: Supplementary file 1 [file materials-15-00615-s001.zip]

Archive with 1 entries (1 files):
- materials-1504551-supplementary.pdf
